# Supplementary material for: Pharmacogenomics of Sorafenib in Hepatocellular Carcinoma (HCC): A LncRNA-Expression Guided Approach Using UCA1 and MALAT1 for Personalizing Therapy in a 154-Patient Cohort
Source: Pharmaceuticals (Basel). 2025 Dec 29;19(1):70. doi: 10.3390/ph19010070 (PMC12844796; doi:10.3390/ph19010070)
Supplement: Supplementary file 1 [file pharmaceuticals-19-00070-s001.zip]

Archive with 1 entries (1 files):
- pharmaceuticals-3984030-supplemenatry.pdf
